# Supplementary material for: The Role of the FOXO1/β2-AR/p-NF-κB p65 Pathway in the Development of Endometrial Stromal Cells in Pregnant Mice under Restraint Stress
Source: Int J Mol Sci. 2021 Feb 2;22(3):1478. doi: 10.3390/ijms22031478 (PMC7867244; doi:10.3390/ijms22031478)
Supplement: Supplementary file 1 [file ijms-22-01478-s001.zip]

Archive with 2 entries (2 files):
- ijms-1049152-supplementary final.docx
- ijms-1049152-supplementary final.pdf
